# Supplementary material for: Tumor cell-intrinsic NSUN2 deficiency reprograms macrophages to sensitize non-small cell lung cancer to EGFR inhibitors by reversing immune evasion
Source: Neoplasia. 2026 Jun 12;79:101326. doi: 10.1016/j.neo.2026.101326 (PMC13276385; doi:10.1016/j.neo.2026.101326)
Supplement: Supplementary file 2 [file mmc2.xlsx]

## Sheet: Sheet1
Table S1. Sequence information of the primers used for qRT-PCR analysis
Gene Name	primer sequence (5-3')
NSUN2	forward: CAAGCTGTTCGAGCACTACTAC
	reverse: CTCCCTGAGAGCGTCCATGA
CXCL1	forward: TCACAGTGTGTGGTCAACAT
	reverse: AGCCCCTTTGTTCTAAGCCA
CXCR2	forward: CCTGTCTTACTTTTCCGAAGGAC
	reverse: TTGCTGTATTGTTGCCCATGT
CXCL9	forward: CCAGTAGTGAGAAAGGGTCGC
	reverse: AGGGCTTGGGGCAAATTGTT
CD80	forward: AAACTCGCATCTACTGGCAAA
	reverse: GGTTCTTGTACTCGGGCCATA
CD86	forward: GGTTCTTGTACTCGGGCCATA
	reverse: GGAAACGTCGTACAGTTCTGTG
TNF-α	forward: CCTCTCTCTAATCAGCCCTCTG
	reverse: GAGGACCTGGGAGTAGATGAG
iNOS	forward: TTCAGTATCACAACCTCAGCAAG
	reverse: TGGACCTGCAAGTTAAAATCCC
CD163	forward: TTTGTCAACTTGAGTCCCTTCAC
	reverse: TCCCGCTACACTTGTTTTCAC
CD206	forward: GGGTTGCTATCACTCTCTATGC
	reverse: TTTCTTGTCTGTTGCCGTAGTT
Dectin-1	forward: GGAAGCAACACATTGGAGAATGG
	reverse: CTTTGGTAGGAGTCACACTGTC
IL-1B	forward: ATGATGGCTTATTACAGTGGCAA
	reverse: GTCGGAGATTCGTAGCTGGA
IL-12	forward: CCTTGCACTTCTGAAGAGATTGA
	reverse: ACAGGGCCATCATAAAAGAGGT
IL-18	forward: TCTTCATTGACCAAGGAAATCGG
	reverse: TCCGGGGTGCATTATCTCTAC
IL-6	forward: ACTCACCTCTTCAGAACGAATTG
	reverse: CCATCTTTGGAAGGTTCAGGTTG
TRIM29	forward: TGCGAGCTGCATCTCAAGC
	reverse: GGTGCTATGATTCTTGTGCTCC
B3GNT3	forward: TCCTCCTCTTCAGTCTGCTAGT
	reverse: CCGGGTGGGTGACCATAGA
CAMK2N1	forward: GACACCAACAACTTCTTCGGC
	reverse: TCATCTTCAATAACAACCCGCTT
CTSD	forward: TGCTCAAGAACTACATGGACGC
	reverse: CGAAGACGACTGTGAAGCACT
EVPL	forward: TGGAGACCTGGGACAGATAGA
	reverse: CTTCACGCTGTTGAGGGCTA
FADS2	forward: GACCACGGCAAGAACTCAAAG
	reverse: GAGGGTAGGAATCCAGCCATT
FBLN1	forward: AGAGCTGCGAGTACAGCCT
	reverse: CGACATCCAAATCTCCGGTCT
GJB5	forward: TGTGTTCCACTCATTCTACCCC
	reverse: AGCAGTCCACTATATTGGGACAT
MROH6	forward: GGGGCTCTAACCCTGACAG
	reverse: GTCGGCAAGAACTCCCTCC
MYH15	forward: GGTGAGAATGCTTATATCGAGGC
	reverse: GTCCTCCTTTATGCTCAGACTCT
MYO6	forward: TATTGTGGATATTGGCCCCGA
	reverse: TGGATTCACTGCAATCAGAATGT
PLCD3	forward: CCCAAGCTGAATGCCGAGAA
	reverse: TTGAGCACGTAGTCAGTCTCC
PPL	forward: CCGGAGCATCTCTAACAAGGA
	reverse: GCATCCGCCTCTAGCACAT
RRP12	forward: GTGACCTGACAGTCGATGCTG
	reverse: GTGACGTTTGTGCAGTCGG
GAPDH	forward: GGAGCGAGATCCCTCCAAAAT
	reverse: GGCTGTTGTCATACTTCTCATGG
18S	forward: GTAACCCGTTGAACCCCATT
	reverse: CCATCCAATCGGTAGTAGCG
